# Supplementary material for: Quanty-cFOS, a Novel ImageJ/Fiji Algorithm for Automated Counting of Immunoreactive Cells in Tissue Sections
Source: Cells. 2023 Feb 23;12(5):704. doi: 10.3390/cells12050704 (PMC10000431; doi:10.3390/cells12050704)
Supplement: Supplementary file 1 [file cells-12-00704-s001.zip]

Archive with 6 entries (6 files):
- Beretta et al Supplementary information.pdf
- Movie S1.mov
- Movie S2.mov
- Movie S3.mov
- Movie S4.mov
- Movie S5.mov
